# Supplementary material for: Treating Colon Cancer Cells with FK228 Reveals a Link between Histone Lysine Acetylation and Extensive Changes in the Cellular Proteome
Source: Sci Rep. 2015 Dec 17;5:18443. doi: 10.1038/srep18443 (PMC4682073; doi:10.1038/srep18443)
Supplement: Supplementary Table S1 [file srep18443-s2.xls]

## Sheet: ALL
Protein	ProtDesc	Position	FK228-vs-FKC	pValue
A1X283	SH3 and PX domain-containing protein 2B OS=Homo sapiens GN=SH3PXD2B PE=1 SV=3	601	2.67874	0
A6NHR9	Structural maintenance of chromosomes flexible hinge domain-containing protein 1 OS=Homo sapiens GN=SMCHD1 PE=1 SV=2	1872	0.372259	0
A8MYZ6	Forkhead box protein O6 OS=Homo sapiens GN=FOXO6 PE=1 SV=1	190	4.65203	0
O00148	ATP-dependent RNA helicase DDX39A OS=Homo sapiens GN=DDX39A PE=1 SV=2	190	0.445276	0
O14617	AP-3 complex subunit delta-1 OS=Homo sapiens GN=AP3D1 PE=1 SV=1	832	2.39894	0
O14737	Programmed cell death protein 5 OS=Homo sapiens GN=PDCD5 PE=1 SV=3	110	2.18914	0
Q6A1A2	Putative 3-phosphoinositide-dependent protein kinase 2 OS=Homo sapiens GN=PDPK2 PE=5 SV=1	277	2.02028	0
O43707	Alpha-actinin-4 OS=Homo sapiens GN=ACTN4 PE=1 SV=2	114	6.93241	0
O43719	HIV Tat-specific factor 1 OS=Homo sapiens GN=HTATSF1 PE=1 SV=1	245	2.16793	0
P56211	cAMP-regulated phosphoprotein 19 OS=Homo sapiens GN=ARPP19 PE=1 SV=2	58	2.3591	0
O43823	A-kinase anchor protein 8 OS=Homo sapiens GN=AKAP8 PE=1 SV=1	534	0.479226	0
O60293	Zinc finger C3H1 domain-containing protein OS=Homo sapiens GN=ZFC3H1 PE=1 SV=3	687	3.93484	0
O60437	Periplakin OS=Homo sapiens GN=PPL PE=1 SV=4	12	2.39515	0
O60583	Cyclin-T2 OS=Homo sapiens GN=CCNT2 PE=1 SV=2	493	0.32987	0
P06899	Histone H2B type F-S OS=Homo sapiens GN=H2BFS PE=1 SV=2	121	0.231906	0
P06899	Histone H2B type F-S OS=Homo sapiens GN=H2BFS PE=1 SV=2	16	4.42556	0
P06899	Histone H2B type F-S OS=Homo sapiens GN=H2BFS PE=1 SV=2	17	4.42556	0
P06899	Histone H2B type F-S OS=Homo sapiens GN=H2BFS PE=1 SV=2	21	4.87163	0
P06899	Histone H2B type F-S OS=Homo sapiens GN=H2BFS PE=1 SV=2	6	2.4678	0
P06899	Histone H2B type F-S OS=Homo sapiens GN=H2BFS PE=1 SV=2	12	9.63948	0
O75396	Vesicle-trafficking protein SEC22b OS=Homo sapiens GN=SEC22B PE=1 SV=4	38	0.206966	0
O94832	Unconventional myosin-Id OS=Homo sapiens GN=MYO1D PE=1 SV=2	532	2.48552	0
O94832	Unconventional myosin-Id OS=Homo sapiens GN=MYO1D PE=1 SV=2	634	11.9963	0
P68871	Hemoglobin subunit beta OS=Homo sapiens GN=HBB PE=1 SV=2	145	4.53844	0
P04406	Glyceraldehyde-3-phosphate dehydrogenase OS=Homo sapiens GN=GAPDH PE=1 SV=3	263	2.00674	0
P05455	Lupus La protein OS=Homo sapiens GN=SSB PE=1 SV=2	185	2.14459	0
P05455	Lupus La protein OS=Homo sapiens GN=SSB PE=1 SV=2	328	3.2684	0
P06899	Histone H2B type 1-J OS=Homo sapiens GN=HIST1H2BJ PE=1 SV=3	44	2.2416	0
P07900	Heat shock protein HSP 90-alpha OS=Homo sapiens GN=HSP90AA1 PE=1 SV=5	283	3.28882	0
P07910	Heterogeneous nuclear ribonucleoproteins C1/C2 OS=Homo sapiens GN=HNRNPC PE=1 SV=4	170	15.1224	0
P07910	Heterogeneous nuclear ribonucleoproteins C1/C2 OS=Homo sapiens GN=HNRNPC PE=1 SV=4	176	15.1224	0
P09382	Galectin-1 OS=Homo sapiens GN=LGALS1 PE=1 SV=2	108	2.69469	0
P09497	Clathrin light chain B OS=Homo sapiens GN=CLTB PE=1 SV=1	204	2.38163	0
P09622	"Dihydrolipoyl dehydrogenase, mitochondrial OS=Homo sapiens GN=DLD PE=1 SV=2"	143	2.30229	0
P09651	Heterogeneous nuclear ribonucleoprotein A1 OS=Homo sapiens GN=HNRNPA1 PE=1 SV=5	350	0.462299	0
P10911	Proto-oncogene DBL OS=Homo sapiens GN=MCF2 PE=1 SV=3	737	0.20577	0
P11142	Heat shock cognate 71 kDa protein OS=Homo sapiens GN=HSPA8 PE=1 SV=1	357	0.479777	0
P11142	Heat shock cognate 71 kDa protein OS=Homo sapiens GN=HSPA8 PE=1 SV=1	71	0.423209	0
P11166	"Solute carrier family 2, facilitated glucose transporter member 1 OS=Homo sapiens GN=SLC2A1 PE=1 SV=2"	245	0.405219	0
P11388	DNA topoisomerase 2-alpha OS=Homo sapiens GN=TOP2A PE=1 SV=3	480	0.384497	0
P12757	Ski-like protein OS=Homo sapiens GN=SKIL PE=1 SV=2	432	2.01935	0
P12956	X-ray repair cross-complementing protein 6 OS=Homo sapiens GN=XRCC6 PE=1 SV=2	605	2.47617	0
P17096	High mobility group protein HMG-I/HMG-Y OS=Homo sapiens GN=HMGA1 PE=1 SV=3	7	4.02236	0
P18583	Protein SON OS=Homo sapiens GN=SON PE=1 SV=4	16	2.71761	0
P19338	Nucleolin OS=Homo sapiens GN=NCL PE=1 SV=3	467	2.30963	0
P19338	Nucleolin OS=Homo sapiens GN=NCL PE=1 SV=3	70	4.35901	0
P20700	Lamin-B1 OS=Homo sapiens GN=LMNB1 PE=1 SV=2	271	0.461531	0
P20810	Calpastatin OS=Homo sapiens GN=CAST PE=1 SV=4	204	3.38284	0
P21291	Cysteine and glycine-rich protein 1 OS=Homo sapiens GN=CSRP1 PE=1 SV=3	112	4.07997	0
P21291	Cysteine and glycine-rich protein 1 OS=Homo sapiens GN=CSRP1 PE=1 SV=3	108	6.57635	0
P21673	Diamine acetyltransferase 1 OS=Homo sapiens GN=SAT1 PE=1 SV=1	26	2.31262	0
P25789	Proteasome subunit alpha type-4 OS=Homo sapiens GN=PSMA4 PE=1 SV=1	199	30.91	0
P27694	Replication protein A 70 kDa DNA-binding subunit OS=Homo sapiens GN=RPA1 PE=1 SV=2	163	2.9256	0
P27816	Microtubule-associated protein 4 OS=Homo sapiens GN=MAP4 PE=1 SV=3	946	2.16812	0
P28066	Proteasome subunit alpha type-5 OS=Homo sapiens GN=PSMA5 PE=1 SV=3	203	3.03841	0
P29373	Cellular retinoic acid-binding protein 2 OS=Homo sapiens GN=CRABP2 PE=1 SV=2	87	2.68781	0
P30101	Protein disulfide-isomerase A3 OS=Homo sapiens GN=PDIA3 PE=1 SV=4	214	0.491256	0
P32969	60S ribosomal protein L9 OS=Homo sapiens GN=RPL9 PE=1 SV=1	121	0.388923	0
P33778	Histone H2B type 1-B OS=Homo sapiens GN=HIST1H2BB PE=1 SV=2	13	7.7991	0
P33778	Histone H2B type 1-B OS=Homo sapiens GN=HIST1H2BB PE=1 SV=2	16	7.7991	0
P33778	Histone H2B type 1-B OS=Homo sapiens GN=HIST1H2BB PE=1 SV=2	17	7.7991	0
Q99877	Histone H2B type 1-B OS=Homo sapiens GN=HIST1H2BB PE=1 SV=2	6	2.82725	0
P35221	Catenin alpha-1 OS=Homo sapiens GN=CTNNA1 PE=1 SV=1	842	2.2477	0
P35251	Replication factor C subunit 1 OS=Homo sapiens GN=RFC1 PE=1 SV=4	634	2.17354	0
P35579	Myosin-9 OS=Homo sapiens GN=MYH9 PE=1 SV=4	760	2.80285	0
P36578	60S ribosomal protein L4 OS=Homo sapiens GN=RPL4 PE=1 SV=5	364	2.08433	0
P38435	Vitamin K-dependent gamma-carboxylase OS=Homo sapiens GN=GGCX PE=1 SV=2	91	4.98529	0
P45880	Voltage-dependent anion-selective channel protein 2 OS=Homo sapiens GN=VDAC2 PE=1 SV=2	235	0.494096	0
P46013	Antigen KI-67 OS=Homo sapiens GN=MKI67 PE=1 SV=2	1043	0.240871	0
P46013	Antigen KI-67 OS=Homo sapiens GN=MKI67 PE=1 SV=2	2209	0.248509	0
P46013	Antigen KI-67 OS=Homo sapiens GN=MKI67 PE=1 SV=2	3180	0.346081	0
P46013	Antigen KI-67 OS=Homo sapiens GN=MKI67 PE=1 SV=2	2264	0.426403	0
P46940	Ras GTPase-activating-like protein IQGAP1 OS=Homo sapiens GN=IQGAP1 PE=1 SV=1	1571	2.08117	0
P47755	F-actin-capping protein subunit alpha-2 OS=Homo sapiens GN=CAPZA2 PE=1 SV=3	97	3.12891	0
P47755	F-actin-capping protein subunit alpha-2 OS=Homo sapiens GN=CAPZA2 PE=1 SV=3	273	2.11358	0
P50238	Cysteine-rich protein 1 OS=Homo sapiens GN=CRIP1 PE=1 SV=3	22	2.9898	0
P53004	Biliverdin reductase A OS=Homo sapiens GN=BLVRA PE=1 SV=2	269	3.1343	0
P53004	Biliverdin reductase A OS=Homo sapiens GN=BLVRA PE=1 SV=2	253	2.85641	0
P55209	Nucleosome assembly protein 1-like 1 OS=Homo sapiens GN=NAP1L1 PE=1 SV=1	116	0.408547	0
P58876	Histone H2B type 1-D OS=Homo sapiens GN=HIST1H2BD PE=1 SV=2	6	6.99007	0
P59998	Actin-related protein 2/3 complex subunit 4 OS=Homo sapiens GN=ARPC4 PE=1 SV=3	89	3.33478	0
P61254	60S ribosomal protein L26 OS=Homo sapiens GN=RPL26 PE=1 SV=1	134	0.0382555	0
P62805	Histone H4 OS=Homo sapiens GN=HIST1H4A PE=1 SV=2	9	7.86287	0
P62805	Histone H4 OS=Homo sapiens GN=HIST1H4A PE=1 SV=2	13	2.17808	0
P62805	Histone H4 OS=Homo sapiens GN=HIST1H4A PE=1 SV=2	17	2.17808	0
P62937	Peptidyl-prolyl cis-trans isomerase A OS=Homo sapiens GN=PPIA PE=1 SV=2	31	2.19582	0
P63208	S-phase kinase-associated protein 1 OS=Homo sapiens GN=SKP1 PE=1 SV=2	142	2.08899	0
P68431	Histone H3.1 OS=Homo sapiens GN=HIST1H3A PE=1 SV=2	19	5.19049	0
P68431	Histone H3.1 OS=Homo sapiens GN=HIST1H3A PE=1 SV=2	24	3.62345	0
P78347	General transcription factor II-I OS=Homo sapiens GN=GTF2I PE=1 SV=2	353	2.23809	0
P78527	DNA-dependent protein kinase catalytic subunit OS=Homo sapiens GN=PRKDC PE=1 SV=3	2359	2.14643	0
Q00610	Clathrin heavy chain 1 OS=Homo sapiens GN=CLTC PE=1 SV=5	907	2.79127	0
Q00839	Heterogeneous nuclear ribonucleoprotein U OS=Homo sapiens GN=HNRNPU PE=1 SV=6	186	0.404057	0
Q00839	Heterogeneous nuclear ribonucleoprotein U OS=Homo sapiens GN=HNRNPU PE=1 SV=6	524	0.497488	0
Q00839	Heterogeneous nuclear ribonucleoprotein U OS=Homo sapiens GN=HNRNPU PE=1 SV=6	814	0.202741	0
Q01105	Protein SET OS=Homo sapiens GN=SET PE=1 SV=3	154	2.94317	0
Q09666	Neuroblast differentiation-associated protein AHNAK OS=Homo sapiens GN=AHNAK PE=1 SV=2	171	0.473507	0
Q13185	Chromobox protein homolog 3 OS=Homo sapiens GN=CBX3 PE=1 SV=4	5	3.13529	0
Q13427	Peptidyl-prolyl cis-trans isomerase G OS=Homo sapiens GN=PPIG PE=1 SV=2	180	2.01459	0
Q15424	Scaffold attachment factor B2 OS=Homo sapiens GN=SAFB2 PE=1 SV=1	428	0.260254	0
Q14978	Nucleolar and coiled-body phosphoprotein 1 OS=Homo sapiens GN=NOLC1 PE=1 SV=2	579	3.56837	0
Q15067	Peroxisomal acyl-coenzyme A oxidase 1 OS=Homo sapiens GN=ACOX1 PE=1 SV=3	437	0.475941	0
Q32P41	tRNA (guanine(37)-N1)-methyltransferase OS=Homo sapiens GN=TRMT5 PE=1 SV=2	108	2.23629	0
Q5QNW6	Histone H2B type 2-F OS=Homo sapiens GN=HIST2H2BF PE=1 SV=3	16	4.42556	0
Q5QNW6	Histone H2B type 2-F OS=Homo sapiens GN=HIST2H2BF PE=1 SV=3	17	3.34963	0
Q5QNW6	Histone H2B type 2-F OS=Homo sapiens GN=HIST2H2BF PE=1 SV=3	21	3.34963	0
Q5QNW6	Histone H2B type 2-F OS=Homo sapiens GN=HIST2H2BF PE=1 SV=3	6	6.66267	0
Q5QNW6	Histone H2B type 2-F OS=Homo sapiens GN=HIST2H2BF PE=1 SV=3	12	6.28338	0
Q5SSJ5	Heterochromatin protein 1-binding protein 3 OS=Homo sapiens GN=HP1BP3 PE=1 SV=1	540	3.52995	0
Q5SSJ5	Heterochromatin protein 1-binding protein 3 OS=Homo sapiens GN=HP1BP3 PE=1 SV=1	542	3.52995	0
Q5VVW2	GTPase-activating Rap/Ran-GAP domain-like protein 3 OS=Homo sapiens GN=GARNL3 PE=2 SV=2	395	3.17511	0
Q6ZU65	Ubinuclein-2 OS=Homo sapiens GN=UBN2 PE=1 SV=2	1074	4.86736	0
Q7Z4V5	Hepatoma-derived growth factor-related protein 2 OS=Homo sapiens GN=HDGFRP2 PE=1 SV=1	483	2.09131	0
Q7Z7K6	Centromere protein V OS=Homo sapiens GN=CENPV PE=1 SV=1	52	2.54317	0
Q8N465	"D-2-hydroxyglutarate dehydrogenase, mitochondrial OS=Homo sapiens GN=D2HGDH PE=1 SV=3"	401	2.25449	0
Q8N884	Cyclic GMP-AMP synthase OS=Homo sapiens GN=MB21D1 PE=1 SV=2	50	0.465983	0
Q8WUA2	Peptidyl-prolyl cis-trans isomerase-like 4 OS=Homo sapiens GN=PPIL4 PE=1 SV=1	460	4.10088	0
Q8WYH8	Inhibitor of growth protein 5 OS=Homo sapiens GN=ING5 PE=1 SV=1	226	0.454339	0
Q92499	ATP-dependent RNA helicase DDX1 OS=Homo sapiens GN=DDX1 PE=1 SV=2	239	2.16263	0
Q92522	Histone H1x OS=Homo sapiens GN=H1FX PE=1 SV=1	47	2.60647	0
Q92576	PHD finger protein 3 OS=Homo sapiens GN=PHF3 PE=1 SV=3	513	2.69804	0
Q92613	Protein Jade-3 OS=Homo sapiens GN=PHF16 PE=1 SV=1	30	3.77829	0
Q92613	Protein Jade-3 OS=Homo sapiens GN=PHF16 PE=1 SV=1	32	3.77829	0
Q96RL1	BRCA1-A complex subunit RAP80 OS=Homo sapiens GN=UIMC1 PE=1 SV=2	607	2.18938	0
Q99879	Histone H2B type 1-M OS=Homo sapiens GN=HIST1H2BM PE=1 SV=3	17	3.76223	0
Q99879	Histone H2B type 1-M OS=Homo sapiens GN=HIST1H2BM PE=1 SV=3	21	3.76223	0
Q99879	Histone H2B type 1-M OS=Homo sapiens GN=HIST1H2BM PE=1 SV=3	24	6.08273	0
Q99879	Histone H2B type 1-M OS=Homo sapiens GN=HIST1H2BM PE=1 SV=3	13	5.10308	0
Q99879	Histone H2B type 1-M OS=Homo sapiens GN=HIST1H2BM PE=1 SV=3	16	5.10308	0
Q99880	Histone H2B type 1-L OS=Homo sapiens GN=HIST1H2BL PE=1 SV=3	16	4.42556	0
Q99880	Histone H2B type 1-L OS=Homo sapiens GN=HIST1H2BL PE=1 SV=3	13	4.42556	0
Q99880	Histone H2B type 1-L OS=Homo sapiens GN=HIST1H2BL PE=1 SV=3	6	4.88281	0
Q99880	Histone H2B type 1-L OS=Homo sapiens GN=HIST1H2BL PE=1 SV=3	12	6.33272	0
Q9BSH5	Haloacid dehalogenase-like hydrolase domain-containing protein 3 OS=Homo sapiens GN=HDHD3 PE=1 SV=1	15	2.1297	0
Q9GZZ1	N-alpha-acetyltransferase 50 OS=Homo sapiens GN=NAA50 PE=1 SV=1	37	0.436758	0
Q9H0E9	Bromodomain-containing protein 8 OS=Homo sapiens GN=BRD8 PE=1 SV=2	85	0.473889	0
Q9H8E8	Cysteine-rich protein 2-binding protein OS=Homo sapiens GN=CSRP2BP PE=1 SV=3	572	0.400866	0
Q9NQB0	Transcription factor 7-like 2 OS=Homo sapiens GN=TCF7L2 PE=1 SV=2	335	3.74378	0
Q9NQC1	Protein Jade-2 OS=Homo sapiens GN=PHF15 PE=1 SV=2	298	0.493097	0
Q9NRG0	Chromatin accessibility complex protein 1 OS=Homo sapiens GN=CHRAC1 PE=1 SV=1	102	0.347186	0
Q9NVD7	Alpha-parvin OS=Homo sapiens GN=PARVA PE=1 SV=1	32	2.98125	0
Q9NYF8	Bcl-2-associated transcription factor 1 OS=Homo sapiens GN=BCLAF1 PE=1 SV=2	445	0.356977	0
Q9NYL2	Mitogen-activated protein kinase kinase kinase MLT OS=Homo sapiens GN=MLTK PE=1 SV=3	713	2.19916	0
Q9UEE9	Craniofacial development protein 1 OS=Homo sapiens GN=CFDP1 PE=1 SV=1	167	2.3445	0
Q9UER7	Death domain-associated protein 6 OS=Homo sapiens GN=DAXX PE=1 SV=2	512	0.239964	0
Q9UGU0	Transcription factor 20 OS=Homo sapiens GN=TCF20 PE=1 SV=3	1015	2.09424	0
Q9UHG3	Prenylcysteine oxidase 1 OS=Homo sapiens GN=PCYOX1 PE=1 SV=3	205	2.5382	0
Q9UIG0	Tyrosine-protein kinase BAZ1B OS=Homo sapiens GN=BAZ1B PE=1 SV=2	1291	0.341822	0
Q9ULW6	Nucleosome assembly protein 1-like 2 OS=Homo sapiens GN=NAP1L2 PE=2 SV=1	260	10.5885	0
Q9Y224	UPF0568 protein C14orf166 OS=Homo sapiens GN=C14orf166 PE=1 SV=1	20	3.25436	0
Q9Y2W2	WW domain-binding protein 11 OS=Homo sapiens GN=WBP11 PE=1 SV=1	13	2.32964	0
Q9Y3Z3	Deoxynucleoside triphosphate triphosphohydrolase SAMHD1 OS=Homo sapiens GN=SAMHD1 PE=1 SV=2	312	3.65417	0
Q9Y5B9	FACT complex subunit SPT16 OS=Homo sapiens GN=SUPT16H PE=1 SV=1	335	7.79362	0

## Sheet: Up
Protein	ProtDesc	Position	FK228-vs-FKC	pValue
A1X283	SH3 and PX domain-containing protein 2B OS=Homo sapiens GN=SH3PXD2B PE=1 SV=3	601	2.67874	0
A8MYZ6	Forkhead box protein O6 OS=Homo sapiens GN=FOXO6 PE=1 SV=1	190	4.65203	0
O14617	AP-3 complex subunit delta-1 OS=Homo sapiens GN=AP3D1 PE=1 SV=1	832	2.39894	0
O14737	Programmed cell death protein 5 OS=Homo sapiens GN=PDCD5 PE=1 SV=3	110	2.18914	0
Q6A1A2	Putative 3-phosphoinositide-dependent protein kinase 2 OS=Homo sapiens GN=PDPK2 PE=5 SV=1	277	2.02028	0
O43707	Alpha-actinin-4 OS=Homo sapiens GN=ACTN4 PE=1 SV=2	114	6.93241	0
O43719	HIV Tat-specific factor 1 OS=Homo sapiens GN=HTATSF1 PE=1 SV=1	245	2.16793	0
P56211	cAMP-regulated phosphoprotein 19 OS=Homo sapiens GN=ARPP19 PE=1 SV=2	58	2.3591	0
O60293	Zinc finger C3H1 domain-containing protein OS=Homo sapiens GN=ZFC3H1 PE=1 SV=3	687	3.93484	0
O60437	Periplakin OS=Homo sapiens GN=PPL PE=1 SV=4	12	2.39515	0
P06899	Histone H2B type F-S OS=Homo sapiens GN=H2BFS PE=1 SV=2	16	4.42556	0
P06899	Histone H2B type F-S OS=Homo sapiens GN=H2BFS PE=1 SV=2	17	4.42556	0
P06899	Histone H2B type F-S OS=Homo sapiens GN=H2BFS PE=1 SV=2	21	4.87163	0
P06899	Histone H2B type F-S OS=Homo sapiens GN=H2BFS PE=1 SV=2	6	2.4678	0
P06899	Histone H2B type F-S OS=Homo sapiens GN=H2BFS PE=1 SV=2	12	9.63948	0
O94832	Unconventional myosin-Id OS=Homo sapiens GN=MYO1D PE=1 SV=2	532	2.48552	0
O94832	Unconventional myosin-Id OS=Homo sapiens GN=MYO1D PE=1 SV=2	634	11.9963	0
P68871	Hemoglobin subunit beta OS=Homo sapiens GN=HBB PE=1 SV=2	145	4.53844	0
P04406	Glyceraldehyde-3-phosphate dehydrogenase OS=Homo sapiens GN=GAPDH PE=1 SV=3	263	2.00674	0
P05455	Lupus La protein OS=Homo sapiens GN=SSB PE=1 SV=2	185	2.14459	0
P05455	Lupus La protein OS=Homo sapiens GN=SSB PE=1 SV=2	328	3.2684	0
P06899	Histone H2B type 1-J OS=Homo sapiens GN=HIST1H2BJ PE=1 SV=3	44	2.2416	0
P07900	Heat shock protein HSP 90-alpha OS=Homo sapiens GN=HSP90AA1 PE=1 SV=5	283	3.28882	0
P07910	Heterogeneous nuclear ribonucleoproteins C1/C2 OS=Homo sapiens GN=HNRNPC PE=1 SV=4	170	15.1224	0
P07910	Heterogeneous nuclear ribonucleoproteins C1/C2 OS=Homo sapiens GN=HNRNPC PE=1 SV=4	176	15.1224	0
P09382	Galectin-1 OS=Homo sapiens GN=LGALS1 PE=1 SV=2	108	2.69469	0
P09497	Clathrin light chain B OS=Homo sapiens GN=CLTB PE=1 SV=1	204	2.38163	0
P09622	"Dihydrolipoyl dehydrogenase, mitochondrial OS=Homo sapiens GN=DLD PE=1 SV=2"	143	2.30229	0
P12757	Ski-like protein OS=Homo sapiens GN=SKIL PE=1 SV=2	432	2.01935	0
P12956	X-ray repair cross-complementing protein 6 OS=Homo sapiens GN=XRCC6 PE=1 SV=2	605	2.47617	0
P17096	High mobility group protein HMG-I/HMG-Y OS=Homo sapiens GN=HMGA1 PE=1 SV=3	7	4.02236	0
P18583	Protein SON OS=Homo sapiens GN=SON PE=1 SV=4	16	2.71761	0
P19338	Nucleolin OS=Homo sapiens GN=NCL PE=1 SV=3	467	2.30963	0
P19338	Nucleolin OS=Homo sapiens GN=NCL PE=1 SV=3	70	4.35901	0
P20810	Calpastatin OS=Homo sapiens GN=CAST PE=1 SV=4	204	3.38284	0
P21291	Cysteine and glycine-rich protein 1 OS=Homo sapiens GN=CSRP1 PE=1 SV=3	112	4.07997	0
P21291	Cysteine and glycine-rich protein 1 OS=Homo sapiens GN=CSRP1 PE=1 SV=3	108	6.57635	0
P21673	Diamine acetyltransferase 1 OS=Homo sapiens GN=SAT1 PE=1 SV=1	26	2.31262	0
P25789	Proteasome subunit alpha type-4 OS=Homo sapiens GN=PSMA4 PE=1 SV=1	199	30.91	0
P27694	Replication protein A 70 kDa DNA-binding subunit OS=Homo sapiens GN=RPA1 PE=1 SV=2	163	2.9256	0
P27816	Microtubule-associated protein 4 OS=Homo sapiens GN=MAP4 PE=1 SV=3	946	2.16812	0
P28066	Proteasome subunit alpha type-5 OS=Homo sapiens GN=PSMA5 PE=1 SV=3	203	3.03841	0
P29373	Cellular retinoic acid-binding protein 2 OS=Homo sapiens GN=CRABP2 PE=1 SV=2	87	2.68781	0
P33778	Histone H2B type 1-B OS=Homo sapiens GN=HIST1H2BB PE=1 SV=2	13	7.7991	0
P33778	Histone H2B type 1-B OS=Homo sapiens GN=HIST1H2BB PE=1 SV=2	16	7.7991	0
P33778	Histone H2B type 1-B OS=Homo sapiens GN=HIST1H2BB PE=1 SV=2	17	7.7991	0
Q99877	Histone H2B type 1-B OS=Homo sapiens GN=HIST1H2BB PE=1 SV=2	6	2.82725	0
P35221	Catenin alpha-1 OS=Homo sapiens GN=CTNNA1 PE=1 SV=1	842	2.2477	0
P35251	Replication factor C subunit 1 OS=Homo sapiens GN=RFC1 PE=1 SV=4	634	2.17354	0
P35579	Myosin-9 OS=Homo sapiens GN=MYH9 PE=1 SV=4	760	2.80285	0
P36578	60S ribosomal protein L4 OS=Homo sapiens GN=RPL4 PE=1 SV=5	364	2.08433	0
P38435	Vitamin K-dependent gamma-carboxylase OS=Homo sapiens GN=GGCX PE=1 SV=2	91	4.98529	0
P46940	Ras GTPase-activating-like protein IQGAP1 OS=Homo sapiens GN=IQGAP1 PE=1 SV=1	1571	2.08117	0
P47755	F-actin-capping protein subunit alpha-2 OS=Homo sapiens GN=CAPZA2 PE=1 SV=3	97	3.12891	0
P47755	F-actin-capping protein subunit alpha-2 OS=Homo sapiens GN=CAPZA2 PE=1 SV=3	273	2.11358	0
P50238	Cysteine-rich protein 1 OS=Homo sapiens GN=CRIP1 PE=1 SV=3	22	2.9898	0
P53004	Biliverdin reductase A OS=Homo sapiens GN=BLVRA PE=1 SV=2	269	3.1343	0
P53004	Biliverdin reductase A OS=Homo sapiens GN=BLVRA PE=1 SV=2	253	2.85641	0
P58876	Histone H2B type 1-D OS=Homo sapiens GN=HIST1H2BD PE=1 SV=2	6	6.99007	0
P59998	Actin-related protein 2/3 complex subunit 4 OS=Homo sapiens GN=ARPC4 PE=1 SV=3	89	3.33478	0
P62805	Histone H4 OS=Homo sapiens GN=HIST1H4A PE=1 SV=2	9	7.86287	0
P62805	Histone H4 OS=Homo sapiens GN=HIST1H4A PE=1 SV=2	13	2.17808	0
P62805	Histone H4 OS=Homo sapiens GN=HIST1H4A PE=1 SV=2	17	2.17808	0
P62937	Peptidyl-prolyl cis-trans isomerase A OS=Homo sapiens GN=PPIA PE=1 SV=2	31	2.19582	0
P63208	S-phase kinase-associated protein 1 OS=Homo sapiens GN=SKP1 PE=1 SV=2	142	2.08899	0
P68431	Histone H3.1 OS=Homo sapiens GN=HIST1H3A PE=1 SV=2	19	5.19049	0
P68431	Histone H3.1 OS=Homo sapiens GN=HIST1H3A PE=1 SV=2	24	3.62345	0
P78347	General transcription factor II-I OS=Homo sapiens GN=GTF2I PE=1 SV=2	353	2.23809	0
P78527	DNA-dependent protein kinase catalytic subunit OS=Homo sapiens GN=PRKDC PE=1 SV=3	2359	2.14643	0
Q00610	Clathrin heavy chain 1 OS=Homo sapiens GN=CLTC PE=1 SV=5	907	2.79127	0
Q01105	Protein SET OS=Homo sapiens GN=SET PE=1 SV=3	154	2.94317	0
Q13185	Chromobox protein homolog 3 OS=Homo sapiens GN=CBX3 PE=1 SV=4	5	3.13529	0
Q13427	Peptidyl-prolyl cis-trans isomerase G OS=Homo sapiens GN=PPIG PE=1 SV=2	180	2.01459	0
Q14978	Nucleolar and coiled-body phosphoprotein 1 OS=Homo sapiens GN=NOLC1 PE=1 SV=2	579	3.56837	0
Q32P41	tRNA (guanine(37)-N1)-methyltransferase OS=Homo sapiens GN=TRMT5 PE=1 SV=2	108	2.23629	0
Q5QNW6	Histone H2B type 2-F OS=Homo sapiens GN=HIST2H2BF PE=1 SV=3	16	4.42556	0
Q5QNW6	Histone H2B type 2-F OS=Homo sapiens GN=HIST2H2BF PE=1 SV=3	17	3.34963	0
Q5QNW6	Histone H2B type 2-F OS=Homo sapiens GN=HIST2H2BF PE=1 SV=3	21	3.34963	0
Q5QNW6	Histone H2B type 2-F OS=Homo sapiens GN=HIST2H2BF PE=1 SV=3	6	6.66267	0
Q5QNW6	Histone H2B type 2-F OS=Homo sapiens GN=HIST2H2BF PE=1 SV=3	12	6.28338	0
Q5SSJ5	Heterochromatin protein 1-binding protein 3 OS=Homo sapiens GN=HP1BP3 PE=1 SV=1	540	3.52995	0
Q5SSJ5	Heterochromatin protein 1-binding protein 3 OS=Homo sapiens GN=HP1BP3 PE=1 SV=1	542	3.52995	0
Q5VVW2	GTPase-activating Rap/Ran-GAP domain-like protein 3 OS=Homo sapiens GN=GARNL3 PE=2 SV=2	395	3.17511	0
Q6ZU65	Ubinuclein-2 OS=Homo sapiens GN=UBN2 PE=1 SV=2	1074	4.86736	0
Q7Z4V5	Hepatoma-derived growth factor-related protein 2 OS=Homo sapiens GN=HDGFRP2 PE=1 SV=1	483	2.09131	0
Q7Z7K6	Centromere protein V OS=Homo sapiens GN=CENPV PE=1 SV=1	52	2.54317	0
Q8N465	"D-2-hydroxyglutarate dehydrogenase, mitochondrial OS=Homo sapiens GN=D2HGDH PE=1 SV=3"	401	2.25449	0
Q8WUA2	Peptidyl-prolyl cis-trans isomerase-like 4 OS=Homo sapiens GN=PPIL4 PE=1 SV=1	460	4.10088	0
Q92499	ATP-dependent RNA helicase DDX1 OS=Homo sapiens GN=DDX1 PE=1 SV=2	239	2.16263	0
Q92522	Histone H1x OS=Homo sapiens GN=H1FX PE=1 SV=1	47	2.60647	0
Q92576	PHD finger protein 3 OS=Homo sapiens GN=PHF3 PE=1 SV=3	513	2.69804	0
Q92613	Protein Jade-3 OS=Homo sapiens GN=PHF16 PE=1 SV=1	30	3.77829	0
Q92613	Protein Jade-3 OS=Homo sapiens GN=PHF16 PE=1 SV=1	32	3.77829	0
Q96RL1	BRCA1-A complex subunit RAP80 OS=Homo sapiens GN=UIMC1 PE=1 SV=2	607	2.18938	0
Q99879	Histone H2B type 1-M OS=Homo sapiens GN=HIST1H2BM PE=1 SV=3	17	3.76223	0
Q99879	Histone H2B type 1-M OS=Homo sapiens GN=HIST1H2BM PE=1 SV=3	21	3.76223	0
Q99879	Histone H2B type 1-M OS=Homo sapiens GN=HIST1H2BM PE=1 SV=3	24	6.08273	0
Q99879	Histone H2B type 1-M OS=Homo sapiens GN=HIST1H2BM PE=1 SV=3	13	5.10308	0
Q99879	Histone H2B type 1-M OS=Homo sapiens GN=HIST1H2BM PE=1 SV=3	16	5.10308	0
Q99880	Histone H2B type 1-L OS=Homo sapiens GN=HIST1H2BL PE=1 SV=3	16	4.42556	0
Q99880	Histone H2B type 1-L OS=Homo sapiens GN=HIST1H2BL PE=1 SV=3	13	4.42556	0
Q99880	Histone H2B type 1-L OS=Homo sapiens GN=HIST1H2BL PE=1 SV=3	6	4.88281	0
Q99880	Histone H2B type 1-L OS=Homo sapiens GN=HIST1H2BL PE=1 SV=3	12	6.33272	0
Q9BSH5	Haloacid dehalogenase-like hydrolase domain-containing protein 3 OS=Homo sapiens GN=HDHD3 PE=1 SV=1	15	2.1297	0
Q9NQB0	Transcription factor 7-like 2 OS=Homo sapiens GN=TCF7L2 PE=1 SV=2	335	3.74378	0
Q9NVD7	Alpha-parvin OS=Homo sapiens GN=PARVA PE=1 SV=1	32	2.98125	0
Q9NYL2	Mitogen-activated protein kinase kinase kinase MLT OS=Homo sapiens GN=MLTK PE=1 SV=3	713	2.19916	0
Q9UEE9	Craniofacial development protein 1 OS=Homo sapiens GN=CFDP1 PE=1 SV=1	167	2.3445	0
Q9UGU0	Transcription factor 20 OS=Homo sapiens GN=TCF20 PE=1 SV=3	1015	2.09424	0
Q9UHG3	Prenylcysteine oxidase 1 OS=Homo sapiens GN=PCYOX1 PE=1 SV=3	205	2.5382	0
Q9ULW6	Nucleosome assembly protein 1-like 2 OS=Homo sapiens GN=NAP1L2 PE=2 SV=1	260	10.5885	0
Q9Y224	UPF0568 protein C14orf166 OS=Homo sapiens GN=C14orf166 PE=1 SV=1	20	3.25436	0
Q9Y2W2	WW domain-binding protein 11 OS=Homo sapiens GN=WBP11 PE=1 SV=1	13	2.32964	0
Q9Y3Z3	Deoxynucleoside triphosphate triphosphohydrolase SAMHD1 OS=Homo sapiens GN=SAMHD1 PE=1 SV=2	312	3.65417	0
Q9Y5B9	FACT complex subunit SPT16 OS=Homo sapiens GN=SUPT16H PE=1 SV=1	335	7.79362	0

## Sheet: Down
Protein	ProtDesc	Position	FK228-vs-FKC	pValue
A6NHR9	Structural maintenance of chromosomes flexible hinge domain-containing protein 1 OS=Homo sapiens GN=SMCHD1 PE=1 SV=2	1872	0.372259	0
O00148	ATP-dependent RNA helicase DDX39A OS=Homo sapiens GN=DDX39A PE=1 SV=2	190	0.445276	0
O43823	A-kinase anchor protein 8 OS=Homo sapiens GN=AKAP8 PE=1 SV=1	534	0.479226	0
O60583	Cyclin-T2 OS=Homo sapiens GN=CCNT2 PE=1 SV=2	493	0.32987	0
P06899	Histone H2B type F-S OS=Homo sapiens GN=H2BFS PE=1 SV=2	121	0.231906	0
O75396	Vesicle-trafficking protein SEC22b OS=Homo sapiens GN=SEC22B PE=1 SV=4	38	0.206966	0
P09651	Heterogeneous nuclear ribonucleoprotein A1 OS=Homo sapiens GN=HNRNPA1 PE=1 SV=5	350	0.462299	0
P10911	Proto-oncogene DBL OS=Homo sapiens GN=MCF2 PE=1 SV=3	737	0.20577	0
P11142	Heat shock cognate 71 kDa protein OS=Homo sapiens GN=HSPA8 PE=1 SV=1	357	0.479777	0
P11142	Heat shock cognate 71 kDa protein OS=Homo sapiens GN=HSPA8 PE=1 SV=1	71	0.423209	0
P11166	"Solute carrier family 2, facilitated glucose transporter member 1 OS=Homo sapiens GN=SLC2A1 PE=1 SV=2"	245	0.405219	0
P11388	DNA topoisomerase 2-alpha OS=Homo sapiens GN=TOP2A PE=1 SV=3	480	0.384497	0
P20700	Lamin-B1 OS=Homo sapiens GN=LMNB1 PE=1 SV=2	271	0.461531	0
P30101	Protein disulfide-isomerase A3 OS=Homo sapiens GN=PDIA3 PE=1 SV=4	214	0.491256	0
P32969	60S ribosomal protein L9 OS=Homo sapiens GN=RPL9 PE=1 SV=1	121	0.388923	0
P45880	Voltage-dependent anion-selective channel protein 2 OS=Homo sapiens GN=VDAC2 PE=1 SV=2	235	0.494096	0
P46013	Antigen KI-67 OS=Homo sapiens GN=MKI67 PE=1 SV=2	1043	0.240871	0
P46013	Antigen KI-67 OS=Homo sapiens GN=MKI67 PE=1 SV=2	2209	0.248509	0
P46013	Antigen KI-67 OS=Homo sapiens GN=MKI67 PE=1 SV=2	3180	0.346081	0
P46013	Antigen KI-67 OS=Homo sapiens GN=MKI67 PE=1 SV=2	2264	0.426403	0
P55209	Nucleosome assembly protein 1-like 1 OS=Homo sapiens GN=NAP1L1 PE=1 SV=1	116	0.408547	0
P61254	60S ribosomal protein L26 OS=Homo sapiens GN=RPL26 PE=1 SV=1	134	0.0382555	0
Q00839	Heterogeneous nuclear ribonucleoprotein U OS=Homo sapiens GN=HNRNPU PE=1 SV=6	186	0.404057	0
Q00839	Heterogeneous nuclear ribonucleoprotein U OS=Homo sapiens GN=HNRNPU PE=1 SV=6	524	0.497488	0
Q00839	Heterogeneous nuclear ribonucleoprotein U OS=Homo sapiens GN=HNRNPU PE=1 SV=6	814	0.202741	0
Q09666	Neuroblast differentiation-associated protein AHNAK OS=Homo sapiens GN=AHNAK PE=1 SV=2	171	0.473507	0
Q15424	Scaffold attachment factor B2 OS=Homo sapiens GN=SAFB2 PE=1 SV=1	428	0.260254	0
Q15067	Peroxisomal acyl-coenzyme A oxidase 1 OS=Homo sapiens GN=ACOX1 PE=1 SV=3	437	0.475941	0
Q8N884	Cyclic GMP-AMP synthase OS=Homo sapiens GN=MB21D1 PE=1 SV=2	50	0.465983	0
Q8WYH8	Inhibitor of growth protein 5 OS=Homo sapiens GN=ING5 PE=1 SV=1	226	0.454339	0
Q9GZZ1	N-alpha-acetyltransferase 50 OS=Homo sapiens GN=NAA50 PE=1 SV=1	37	0.436758	0
Q9H0E9	Bromodomain-containing protein 8 OS=Homo sapiens GN=BRD8 PE=1 SV=2	85	0.473889	0
Q9H8E8	Cysteine-rich protein 2-binding protein OS=Homo sapiens GN=CSRP2BP PE=1 SV=3	572	0.400866	0
Q9NQC1	Protein Jade-2 OS=Homo sapiens GN=PHF15 PE=1 SV=2	298	0.493097	0
Q9NRG0	Chromatin accessibility complex protein 1 OS=Homo sapiens GN=CHRAC1 PE=1 SV=1	102	0.347186	0
Q9NYF8	Bcl-2-associated transcription factor 1 OS=Homo sapiens GN=BCLAF1 PE=1 SV=2	445	0.356977	0
Q9UER7	Death domain-associated protein 6 OS=Homo sapiens GN=DAXX PE=1 SV=2	512	0.239964	0
Q9UIG0	Tyrosine-protein kinase BAZ1B OS=Homo sapiens GN=BAZ1B PE=1 SV=2	1291	0.341822	0
