# Supplementary material for: Treating Colon Cancer Cells with FK228 Reveals a Link between Histone Lysine Acetylation and Extensive Changes in the Cellular Proteome
Source: Sci Rep. 2015 Dec 17;5:18443. doi: 10.1038/srep18443 (PMC4682073; doi:10.1038/srep18443)
Supplement: Supplementary Table S2 [file srep18443-s3.xls]

## Sheet: Sheet1
Protein	Positions within proteins	Leading proteins	Protein names	Gene names	Fasta headers	Localization prob	Score	Modified sequence	Charge	m/z	Ratio H/L	Ratio H/L normalized	Intensity	Intensity L	Intensity H
O75367	285	O75367	Core histone macro-H2A.1	H2AFY	Core histone macro-H2A.1 OS=Homo sapiens GN=H2AFY PE=1 SV=4	1	79.467	_FVIHCNSPVWGADK(ac)CEELLEK_	3	858.41	1.1155	1.0948	20314000	9706100	10608000
P06899	44	P06899;P33778	Histone H2B type 1-J;Histone H2B type 2-E;Histone H2B type 3-B;Putative histone H2B type 2-D;Putative histone H2B type 2-C;Histone H2B type 1-B	HIST1H2BJ;HIST2H2BE;HIST3H2BB;HIST2H2BD;HIST2H2BC;HIST1H2BB	Histone H2B type 1-J OS=Homo sapiens GN=HIST1H2BJ PE=1 SV=3	1	73.435	_ESYSIYVYK(ac)VLK_	2	767.414	0.36929	0.44611	14321000	10471000	3850000
P06899	47	P06899;P33778	Histone H2B type 1-J;Histone H2B type 2-E;Histone H2B type 3-B;Putative histone H2B type 2-D;Putative histone H2B type 2-C;Histone H2B type 1-B	HIST1H2BJ;HIST2H2BE;HIST3H2BB;HIST2H2BD;HIST2H2BC;HIST1H2BB	Histone H2B type 1-J OS=Homo sapiens GN=HIST1H2BJ PE=1 SV=3	1	139.66	_VLK(ac)QVHPDTGISSK_	2	775.93	0.50022	1.346	358880000	201540000	157340000
P33778	13	P33778	Histone H2B type 1-B	HIST1H2BB	Histone H2B type 1-B OS=Homo sapiens GN=HIST1H2BB PE=1 SV=2	1	111.52	_K(ac)GSK(ac)K(ac)AITK_	2	543.83	0.10548	0.12822	35279000	31758000	3521200
P33778	16	P33778	Histone H2B type 1-B	HIST1H2BB	Histone H2B type 1-B OS=Homo sapiens GN=HIST1H2BB PE=1 SV=2	1	111.52	_K(ac)GSK(ac)K(ac)AITK_	2	543.83	0.10548	0.12822	35279000	31758000	3521200
P33778	17	P33778	Histone H2B type 1-B	HIST1H2BB	Histone H2B type 1-B OS=Homo sapiens GN=HIST1H2BB PE=1 SV=2	1	111.52	_K(ac)GSK(ac)K(ac)AITK_	2	543.83	0.10548	0.12822	35279000	31758000	3521200
Q99877	6	P33778;Q99877	Histone H2B type 1-B;Histone H2B type 1-N	HIST1H2BB;HIST1H2BN	Histone H2B type 1-B OS=Homo sapiens GN=HIST1H2BB PE=1 SV=2	1	96.745	_PEPSK(ac)SAPAPK_	2	575.809	0.29427	0.3537	174920000	137600000	37317000
P06899	121	P57053;P06899	Histone H2B type F-S;Histone H2B type 1-K;Histone H2B type 1-J	H2BFS;HIST1H2BK;HIST1H2BJ	Histone H2B type F-S OS=Homo sapiens GN=H2BFS PE=1 SV=2	1	100.02	_AVTK(ac)YTSAK_	2	505.779	1.1035	4.3121	249070000	117970000	131100000
P06899	6	P57053;P06899	Histone H2B type F-S;Histone H2B type 1-K;Histone H2B type 1-C/E/F/G/I;Histone H2B type 1-J;Histone H2B type 2-E	H2BFS;HIST1H2BK;HIST1H2BC;HIST1H2BJ;HIST2H2BE	Histone H2B type F-S OS=Homo sapiens GN=H2BFS PE=1 SV=2	1	98.062	_PEPAK(ac)SAPAPK(ac)K(ac)GSK_	2	809.944	0.33316	0.40522	3013900000	2657700000	356160000
P06899	12	P57053;P06899	Histone H2B type F-S;Histone H2B type 1-K;Histone H2B type 1-C/E/F/G/I;Histone H2B type 1-J;Histone H2B type 2-E	H2BFS;HIST1H2BK;HIST1H2BC;HIST1H2BJ;HIST2H2BE	Histone H2B type F-S OS=Homo sapiens GN=H2BFS PE=1 SV=2	1	98.062	_PEPAK(ac)SAPAPK(ac)K(ac)GSK_	2	809.944	0.084759	0.10374	2426200000	2219100000	207080000
P06899	109	P57053;P06899;P33778;P58876;Q5QNW6;Q99877;Q99879;Q99880	Histone H2B type F-S;Histone H2B type 1-K;Histone H2B type 1-C/E/F/G/I;Histone H2B type 1-J;Histone H2B type 2-E;Histone H2B type 3-B;Histone H2B type 1-B;Histone H2B type 1-D;Histone H2B type 2-F;Histone H2B type 1-N;Histone H2B type 1-M;Histone H2B type 1-A;Histone H2B type 1-L	H2BFS;HIST1H2BK;HIST1H2BC;HIST1H2BJ;HIST2H2BE;HIST3H2BB;HIST1H2BB;HIST1H2BD;HIST2H2BF;HIST1H2BN;HIST1H2BM;HIST1H2BA;HIST1H2BL	Histone H2B type F-S OS=Homo sapiens GN=H2BFS PE=1 SV=2	1	100.77	_LLLPGELAK(ac)HAVSEGTK_	2	903.012	0.48303	0.61353	7750500000	4267800000	3482800000
P06899	16	P57053;P06899	Histone H2B type F-S;Histone H2B type 1-K;Histone H2B type 1-C/E/F/G/I;Histone H2B type 1-J;Histone H2B type 2-E;Histone H2B type 3-B;Putative histone H2B type 2-D;Putative histone H2B type 2-C	H2BFS;HIST1H2BK;HIST1H2BC;HIST1H2BJ;HIST2H2BE;HIST3H2BB;HIST2H2BD;HIST2H2BC	Histone H2B type F-S OS=Homo sapiens GN=H2BFS PE=1 SV=2	1	167.18	_K(ac)GSK(ac)K(ac)AVTK_	2	536.822	0.19111	0.22596	40044000000	33226000000	6818300000
P06899	13	P57053;P06899	Histone H2B type F-S;Histone H2B type 1-K;Histone H2B type 1-C/E/F/G/I;Histone H2B type 1-J;Histone H2B type 2-E;Histone H2B type 3-B;Putative histone H2B type 2-D;Putative histone H2B type 2-C	H2BFS;HIST1H2BK;HIST1H2BC;HIST1H2BJ;HIST2H2BE;HIST3H2BB;HIST2H2BD;HIST2H2BC	Histone H2B type F-S OS=Homo sapiens GN=H2BFS PE=1 SV=2	1	167.18	_PEPAK(ac)SAPAPK(ac)K(ac)GSK_	2	809.944	0.19111	0.75157	41470000000	34521000000	6949200000
P06899	17	P57053;P06899;P58876;Q99877;Q99880	Histone H2B type F-S;Histone H2B type 1-K;Histone H2B type 1-C/E/F/G/I;Histone H2B type 1-J;Histone H2B type 2-E;Histone H2B type 3-B;Putative histone H2B type 2-D;Putative histone H2B type 2-C;Histone H2B type 1-D;Histone H2B type 1-N;Histone H2B type 1-L	H2BFS;HIST1H2BK;HIST1H2BC;HIST1H2BJ;HIST2H2BE;HIST3H2BB;HIST2H2BD;HIST2H2BC;HIST1H2BD;HIST1H2BN;HIST1H2BL	Histone H2B type F-S OS=Homo sapiens GN=H2BFS PE=1 SV=2	1	167.18	_K(ac)GSK(ac)K(ac)AVTK_	2	536.822	0.19111	0.22596	40044000000	33226000000	6818300000
P06899	21	P57053;P06899;P58876;Q99877;Q99880	Histone H2B type F-S;Histone H2B type 1-K;Histone H2B type 1-C/E/F/G/I;Histone H2B type 1-J;Histone H2B type 2-E;Histone H2B type 3-B;Putative histone H2B type 2-D;Putative histone H2B type 2-C;Histone H2B type 1-D;Histone H2B type 1-N;Histone H2B type 1-L	H2BFS;HIST1H2BK;HIST1H2BC;HIST1H2BJ;HIST2H2BE;HIST3H2BB;HIST2H2BD;HIST2H2BC;HIST1H2BD;HIST1H2BN;HIST1H2BL	Histone H2B type F-S OS=Homo sapiens GN=H2BFS PE=1 SV=2	1	84.169	_GSK(ac)K(ac)AVTK(ac)AQK_	3	424.582	0.17166	0.20527	19173000	16412000	2761000
P57053	47	P57053;P58876;Q5QNW6;Q99877;Q99879;Q99880	Histone H2B type F-S;Histone H2B type 1-K;Histone H2B type 1-C/E/F/G/I;Histone H2B type 1-D;Histone H2B type 2-F;Histone H2B type 1-N;Histone H2B type 1-M;Histone H2B type 1-A;Histone H2B type 1-L	H2BFS;HIST1H2BK;HIST1H2BC;HIST1H2BD;HIST2H2BF;HIST1H2BN;HIST1H2BM;HIST1H2BA;HIST1H2BL	Histone H2B type F-S OS=Homo sapiens GN=H2BFS PE=1 SV=2	1	139.66	_VLK(ac)QVHPDTGISSK_	2	775.93	0.50022	1.346	358880000	201540000	157340000
P57053	44	P57053;P58876;Q5QNW6;Q99877;Q99879;Q99880	Histone H2B type F-S;Histone H2B type 1-K;Histone H2B type 1-C/E/F/G/I;Histone H2B type 1-D;Histone H2B type 2-F;Histone H2B type 1-N;Histone H2B type 1-M;Histone H2B type 1-L	H2BFS;HIST1H2BK;HIST1H2BC;HIST1H2BD;HIST2H2BF;HIST1H2BN;HIST1H2BM;HIST1H2BL	Histone H2B type F-S OS=Homo sapiens GN=H2BFS PE=1 SV=2	0.999999	65.895	_KESYSVYVYK(ac)VLK_	3	549.971	1.0293	1.0546	27899000	13254000	14645000
P58876	6	P58876	Histone H2B type 1-D	HIST1H2BD	Histone H2B type 1-D OS=Homo sapiens GN=HIST1H2BD PE=1 SV=2	1	87.667	_PEPTK(ac)SAPAPK_	2	582.817	0.11693	0.14306	1812200000	1610800000	201360000
	16	P58876;Q99877	Histone H2B type 1-D;Histone H2B type 1-N	HIST1H2BD;HIST1H2BN	Histone H2B type 1-D OS=Homo sapiens GN=HIST1H2BD PE=1 SV=2	1	167.18	_K(ac)GSK(ac)K(ac)AVTK_	2	536.822	0.19111	0.22596	40044000000	33226000000	6818300000
	13	P58876;Q99877	Histone H2B type 1-D;Histone H2B type 1-N	HIST1H2BD;HIST1H2BN	Histone H2B type 1-D OS=Homo sapiens GN=HIST1H2BD PE=1 SV=2	1	167.18	_K(ac)GSK(ac)K(ac)AVTK_	2	536.822	0.19903	0.79142	40025000000	33210000000	6815600000
P62805	9	P62805	Histone H4	HIST1H4A	Histone H4 OS=Homo sapiens GN=HIST1H4A PE=1 SV=2	1	114.76	_GGK(ac)GLGK(ac)GGAK(ac)R_	2	606.346	0.097777	0.12718	36262000000	33044000000	3218200000
P62805	13	P62805	Histone H4	HIST1H4A	Histone H4 OS=Homo sapiens GN=HIST1H4A PE=1 SV=2	1	120.15	_GLGK(ac)GGAK(ac)R_	2	464.272	0.33399	0.45912	49373000000	43351000000	6022000000
P62805	17	P62805	Histone H4	HIST1H4A	Histone H4 OS=Homo sapiens GN=HIST1H4A PE=1 SV=2	1	120.15	_GLGK(ac)GGAK(ac)R_	2	464.272	0.33399	0.45912	49373000000	43351000000	6022000000
P62805	92	P62805	Histone H4	HIST1H4A	Histone H4 OS=Homo sapiens GN=HIST1H4A PE=1 SV=2	1	142.83	_TVTAM(ox)DVVYALK(ac)R_	2	762.908	1.1089	1.2529	779660000	370670000	408990000
P68431	80	P68431;Q71DI3	Histone H3.1;Histone H3.2;Histone H3.3;Histone H3.1t	HIST1H3A;HIST2H3A;H3F3A;HIST3H3	Histone H3.1 OS=Homo sapiens GN=HIST1H3A PE=1 SV=2	1	91.961	_EIAQDFK(ac)TDLR_	3	459.905	1.1371	1.4436	5857400000	3022600000	2834900000
P68431	19	P68431;Q71DI3	Histone H3.1;Histone H3.2;Histone H3.3;Histone H3.3C	HIST1H3A;HIST2H3A;H3F3A;H3F3C	Histone H3.1 OS=Homo sapiens GN=HIST1H3A PE=1 SV=2	1	134.26	_K(ac)QLATK(ac)AAR_	2	535.819	0.11872	0.19266	1006000000	948430000	57549000
P68431	24	P68431;Q71DI3	Histone H3.1;Histone H3.2;Histone H3.3;Histone H3.3C	HIST1H3A;HIST2H3A;H3F3A;H3F3C	Histone H3.1 OS=Homo sapiens GN=HIST1H3A PE=1 SV=2	1	134.26	_QLATK(ac)AAR_	2	450.767	0.24082	0.27598	1032400000	966630000	65809000
P68431	123	P68431;Q71DI3	Histone H3.1;Histone H3.2;Histone H3.3;Histone H3.3C;Histone H3.1t	HIST1H3A;HIST2H3A;H3F3A;H3F3C;HIST3H3	Histone H3.1 OS=Homo sapiens GN=HIST1H3A PE=1 SV=2	1	98.105	_VTIM(ox)PK(ac)DIQLAR_	2	721.905	1.0676	1.1235	356090000	174430000	181670000
P68431	57	P68431;Q71DI3	Histone H3.1;Histone H3.2;Histone H3.3;Histone H3.3C;Histone H3.1t	HIST1H3A;HIST2H3A;H3F3A;H3F3C;HIST3H3	Histone H3.1 OS=Homo sapiens GN=HIST1H3A PE=1 SV=2	1	93.096	_YQK(ac)STELLIR_	2	646.864	0.70607	0.81363	32056000	20474000	11582000
Q5QNW6	16	Q5QNW6	Histone H2B type 2-F	HIST2H2BF	Histone H2B type 2-F OS=Homo sapiens GN=HIST2H2BF PE=1 SV=3	1	167.18	_K(ac)GSK(ac)K(ac)AVTK_	2	536.822	0.19111	0.22596	40065000000	33244000000	6821000000
Q5QNW6	17	Q5QNW6	Histone H2B type 2-F	HIST2H2BF	Histone H2B type 2-F OS=Homo sapiens GN=HIST2H2BF PE=1 SV=3	1	167.18	_K(ac)GSK(ac)K(ac)AVTK_	2	536.822	0.24394	0.29854	42787000000	35443000000	7344300000
Q5QNW6	21	Q5QNW6	Histone H2B type 2-F	HIST2H2BF	Histone H2B type 2-F OS=Homo sapiens GN=HIST2H2BF PE=1 SV=3	1	89.189	_K(ac)AVTK(ac)VQK_	2	493.306	0.24394	0.29854	2761800000	2233100000	528710000
Q5QNW6	13	Q5QNW6	Histone H2B type 2-F	HIST2H2BF	Histone H2B type 2-F OS=Homo sapiens GN=HIST2H2BF PE=1 SV=3	1	167.18	_K(ac)GSK(ac)K(ac)AVTK_	2	536.822	0.19903	0.79142	40025000000	33210000000	6815600000
Q5QNW6	6	Q5QNW6	Histone H2B type 2-F	HIST2H2BF	Histone H2B type 2-F OS=Homo sapiens GN=HIST2H2BF PE=1 SV=3	1	85.536	_PDPAK(ac)SAPAPK(ac)K_	2	645.856	0.124	0.15009	1260900000	1134000000	126930000
Q5QNW6	12	Q5QNW6	Histone H2B type 2-F	HIST2H2BF	Histone H2B type 2-F OS=Homo sapiens GN=HIST2H2BF PE=1 SV=3	1	85.536	_PDPAK(ac)SAPAPK(ac)K_	2	645.856	0.12635	0.15915	897650000	817690000	79965000
Q93077	96	Q93077	Histone H2A type 1-C;Histone H2A type 3;Histone H2A type 1-B/E	HIST1H2AC;HIST3H2A;HIST1H2AB	Histone H2A type 1-C OS=Homo sapiens GN=HIST1H2AC PE=1 SV=3	1	149.96	_NDEELNK(ac)LLGR_	2	671.852	0.88846	1.1125	134970000	78961000	56010000
Q99878	96	Q99878	Histone H2A type 1-J;Histone H2A type 1-H;Histone H2A.J;Histone H2A type 2-C;Histone H2A type 2-A;Histone H2A type 1-D;Histone H2A type 1	HIST1H2AJ;HIST1H2AH;H2AFJ;HIST2H2AC;HIST2H2AA3;HIST1H2AD;HIST1H2AG	Histone H2A type 1-J OS=Homo sapiens GN=HIST1H2AJ PE=1 SV=3	1	86.463	_NDEELNK(ac)LLGK_	2	657.849	1.0067	1.7203	134900000	65210000	69689000
Q99879	17	Q99879	Histone H2B type 1-M	HIST1H2BM	Histone H2B type 1-M OS=Homo sapiens GN=HIST1H2BM PE=1 SV=3	1	232.88	_K(ac)GSK(ac)K(ac)AINK_	3	367.221	0.21349	0.2658	14302000000	11638000000	2663400000
Q99879	21	Q99879	Histone H2B type 1-M	HIST1H2BM	Histone H2B type 1-M OS=Homo sapiens GN=HIST1H2BM PE=1 SV=3	1	147.29	_K(ac)AINK(ac)AQK(ac)K_	2	577.848	0.21349	0.2658	4601900000	3303400000	1298500000
Q99879	24	Q99879	Histone H2B type 1-M	HIST1H2BM	Histone H2B type 1-M OS=Homo sapiens GN=HIST1H2BM PE=1 SV=3	1	107.79	_K(ac)AINK(ac)AQK(ac)K_	2	577.848	0.11261	0.1644	203630000	182220000	21407000
Q99879	13	Q99879	Histone H2B type 1-M	HIST1H2BM	Histone H2B type 1-M OS=Homo sapiens GN=HIST1H2BM PE=1 SV=3	1	232.88	_K(ac)GSK(ac)K(ac)AINK_	3	367.221	0.16077	0.19596	9699800000	8334800000	1365000000
Q99879	16	Q99879	Histone H2B type 1-M	HIST1H2BM	Histone H2B type 1-M OS=Homo sapiens GN=HIST1H2BM PE=1 SV=3	1	232.88	_K(ac)GSK(ac)K(ac)AINK_	3	367.221	0.16077	0.19596	9699800000	8334800000	1365000000
Q99879	6	Q99879	Histone H2B type 1-M	HIST1H2BM	Histone H2B type 1-M OS=Homo sapiens GN=HIST1H2BM PE=1 SV=3	1	68.515	_PEPVK(ac)SAPVPK_	2	595.843	0.41354	1.0615	72296000	51745000	20551000
Q99880	16	Q99880	Histone H2B type 1-L	HIST1H2BL	Histone H2B type 1-L OS=Homo sapiens GN=HIST1H2BL PE=1 SV=3	1	167.18	_K(ac)GSK(ac)K(ac)AVTK_	2	536.822	0.19111	0.22596	40044000000	33226000000	6818300000
Q99880	13	Q99880	Histone H2B type 1-L	HIST1H2BL	Histone H2B type 1-L OS=Homo sapiens GN=HIST1H2BL PE=1 SV=3	1	167.18	_PELAK(ac)SAPAPK(ac)K(ac)GSK_	2	817.959	0.19111	0.22596	40629000000	33790000000	6838300000
Q99880	6	Q99880	Histone H2B type 1-L	HIST1H2BL	Histone H2B type 1-L OS=Homo sapiens GN=HIST1H2BL PE=1 SV=3	1	122.64	_PELAK(ac)SAPAPK(ac)K(ac)GSK_	2	817.959	0.16904	0.2048	1941700000	1739800000	201900000
Q99880	12	Q99880	Histone H2B type 1-L	HIST1H2BL	Histone H2B type 1-L OS=Homo sapiens GN=HIST1H2BL PE=1 SV=3	1	122.64	_PELAK(ac)SAPAPK(ac)K(ac)GSK_	2	817.959	0.1404	0.15791	837250000	788900000	48350000
