# Supplementary material for: Treating Colon Cancer Cells with FK228 Reveals a Link between Histone Lysine Acetylation and Extensive Changes in the Cellular Proteome
Source: Sci Rep. 2015 Dec 17;5:18443. doi: 10.1038/srep18443 (PMC4682073; doi:10.1038/srep18443)
Supplement: Supplementary Table S3 [file srep18443-s4.xls]

## Sheet: Up-regulated
GO Terms Level 1	GO Terms Level 2	No. of Protein	Proteins
biological_process(36)	biological adhesion	2	P35221;P35579;
	localization	10	P46940;Q01105;P07900;Q00610;P62937;P36578;P09497;O14617;O43707;P35579;
	metabolic process	29	P46940;P28066;Q01105;P63208;P18583;Q9Y5B9;P25789;P07900;P07910;P04406;P12956;Q14978;P53004;Q00610;Q92613;Q13185;P62805;P62937;P36578;Q5VVW2;Q99880;O14617;P78527;P05455;Q9Y224;Q9Y2W2;Q92499;P35579;P78347;
	cellular component organization or biogenesis	24	P59998;Q01105;P63208;P35221;P18583;Q9Y5B9;P47755;P07900;P04406;P12956;Q14978;Q00610;Q92613;Q13185;P62805;P62937;P36578;Q99880;O14617;P78527;O43707;Q9Y2W2;Q92499;P35579;
	immune system process	11	P28066;P47755;P25789;P04406;P12956;Q00610;P62805;P62937;O14617;P78527;P35579;
	response to stimulus	19	P46940;P28066;P63208;P35221;Q9Y5B9;P47755;P25789;P07900;P04406;P12956;Q00610;P62805;P62937;Q5VVW2;P78527;O43707;Q92499;P35579;P78347;
	multi-organism process	9	P28066;P63208;Q9Y5B9;P25789;P12956;P62937;P36578;Q9Y224;Q92499;
	rhythmic process	1	P35221;
	reproduction	3	P35221;P78527;P35579;
	multicellular organismal process	15	P46940;P35221;P47755;P19338;P07900;P12956;Q00610;P62805;P62937;O14617;P78527;O43707;Q92499;P35579;P78347;
	single-organism process	31	P46940;P59998;P28066;Q01105;P63208;P35221;P18583;Q9Y5B9;P47755;P19338;P25789;P07900;P04406;P12956;Q14978;Q00610;Q92613;Q13185;P62805;P62937;P36578;Q5VVW2;Q99880;P09497;O14617;P78527;O43707;O14737;Q92499;P35579;P78347;
	signaling	12	P46940;P28066;P63208;P35221;P25789;P07900;Q00610;P62805;Q5VVW2;O14617;P35579;P78347;
	locomotion	4	P07900;Q00610;P62937;P35579;
	developmental process	12	P46940;P35221;P19338;P07900;P12956;Q00610;P62805;O14617;P78527;Q92499;P35579;P78347;
	cellular process	35	P46940;P59998;P28066;Q01105;P63208;P35221;P18583;Q9Y5B9;P47755;P25789;P07900;P07910;P04406;P12956;Q14978;P53004;Q00610;Q92613;Q13185;P62805;P62937;P36578;Q5VVW2;Q99880;P09497;O14617;P78527;P05455;Q9Y224;O43707;Q9Y2W2;O14737;Q92499;P35579;P78347;
	biological regulation	25	P46940;P59998;P28066;Q01105;P63208;P35221;P18583;Q9Y5B9;P47755;P25789;P07900;P04406;P12956;Q00610;Q13185;P62805;P62937;Q5VVW2;O14617;P78527;Q9Y224;O43707;Q92499;P35579;P78347;
molecular_function(34)	transporter activity	1	O14617;
	binding	27	P46940;Q01105;P18583;P19338;P07900;Q6A1A2;P07910;P04406;P12956;Q14978;P53004;Q92613;P21291;P62805;P62937;P36578;Q99880;P09497;P78527;P05455;Q9Y224;O43707;Q9Y2W2;O14737;Q92499;P35579;P78347;
	nucleic acid binding transcription factor activity	1	P78347;
	structural molecule activity	4	P35221;Q00610;P36578;P09497;
	catalytic activity	12	P28066;P63208;P25789;P07900;Q6A1A2;P04406;P12956;P53004;P62937;P78527;Q92499;P35579;
	enzyme regulator activity	5	P46940;Q01105;P07900;Q5VVW2;Q9Y2W2;
	protein binding transcription factor activity	1	Q92499;
cellular_component(38)	membrane-enclosed lumen	18	P28066;Q01105;P63208;P18583;Q9Y5B9;P19338;P25789;P07910;P12956;Q14978;Q92613;Q13185;P62805;P36578;P78527;O43707;Q9Y2W2;Q92499;
	membrane	12	P46940;P35221;P47755;P07900;Q6A1A2;P04406;P12956;Q00610;Q13185;P09497;O14617;P35579;
	organelle	35	P46940;P59998;P28066;Q01105;P63208;P35221;P18583;Q9Y5B9;P47755;P19338;P25789;P07900;P07910;P04406;P12956;Q14978;Q00610;Q92613;Q13185;P21291;P62805;P62937;P36578;Q99880;P09497;O14617;P78527;P05455;Q9Y224;O43707;Q9Y2W2;O14737;Q92499;P35579;P78347;
	cell	38	P46940;P59998;P28066;Q01105;P63208;P35221;P18583;Q9Y5B9;P47755;P19338;P25789;P07900;Q6A1A2;P07910;P04406;P12956;Q14978;P53004;Q00610;Q92613;Q13185;P21291;P62805;P62937;P36578;Q5VVW2;Q99880;P09497;O14617;P78527;P05455;Q9Y224;O43707;Q9Y2W2;O14737;Q92499;P35579;P78347;
	extracellular region	7	P47755;P04406;Q00610;P62805;P62937;O43707;P35579;
	synapse	2	O14617;P35579;
	macromolecular complex	26	P46940;P59998;P28066;Q01105;P63208;P35221;P47755;P19338;P25789;P07910;P04406;P12956;Q00610;Q92613;Q13185;P62805;P36578;Q99880;P09497;O14617;P78527;P05455;Q9Y224;O43707;Q92499;P35579;
	cell junction	3	P46940;P35221;P35579;

## Sheet: Down-regulated
GO Terms Level 1	GO Terms Level 2	No. of Protein	Proteins
biological_process(14)	localization	5	P11142;P30101;P09651;O00148;P32969;
	immune system process	1	P30101;
	metabolic process	11	Q00839;Q9NQC1;P11388;P11142;P55209;Q15067;Q9GZZ1;P30101;P09651;O00148;P32969;
	cellular component organization or biogenesis	8	Q9NQC1;P11388;P45880;P11142;P55209;Q15067;P32969;P20700;
	response to stimulus	4	P11388;P45880;P11142;P30101;
	multi-organism process	4	P11388;P11142;P09651;P32969;
	reproduction	2	P11388;Q15067;
	multicellular organismal process	4	P11388;P11142;Q15067;Q09666;
	single-organism process	12	Q9NQC1;P11388;P45880;P11142;P55209;Q15067;P30101;P09651;Q09666;O00148;P32969;P20700;
	signaling	4	P11388;P45880;P11142;P30101;
	developmental process	2	P11388;Q09666;
	cellular process	13	Q00839;Q9NQC1;P11388;P45880;P11142;P55209;Q15067;Q9GZZ1;P30101;P09651;O00148;P32969;P20700;
	biological regulation	8	Q00839;P11388;P45880;P11142;P55209;Q15067;P30101;P09651;
molecular_function(12)	electron carrier activity	1	P30101;
	transporter activity	1	P45880;
	binding	9	Q00839;Q9NQC1;P11388;P45880;P11142;Q15067;P09651;O00148;P32969;
	structural molecule activity	2	P32969;P20700;
	catalytic activity	6	P11388;P11142;Q15067;Q9GZZ1;P30101;O00148;
cellular_component(14)	membrane-enclosed lumen	10	Q00839;Q9NQC1;P11388;P45880;P11142;Q15067;P30101;P09651;P32969;P20700;
	membrane	4	P45880;P11142;Q15067;P20700;
	organelle	13	Q00839;Q9NQC1;P11388;P45880;P11142;P55209;Q15067;P30101;P09651;Q09666;O00148;P32969;P20700;
	cell	14	Q00839;Q9NQC1;P11388;P45880;P11142;P55209;Q15067;Q9GZZ1;P30101;P09651;Q09666;O00148;P32969;P20700;
	extracellular region	1	P11142;
	nucleoid	1	P45880;
	macromolecular complex	8	Q00839;Q9NQC1;P11388;P45880;P11142;P09651;P32969;P20700;
